# Supplementary material for: Canakinumab for the treatment of autoinflammatory very early onset- inflammatory bowel disease
Source: Front Immunol. 2022 Sep 20;13:972114. doi: 10.3389/fimmu.2022.972114 (PMC9531243; doi:10.3389/fimmu.2022.972114)
Supplement: Supplementary file 2 [file Table_2.xlsx]

## Sheet: Sheet1
Supplemental table 2: Cytokine analysis by patient (pg/mL) with normal ranges for age
Subject		IL-2R (soluble)	IL-12	Interferon gamma	IL-4	TNF alpha	IL-2	IL-5	IL-10	IL-13	IL-1 beta	IL-8	IL-6	IL-18
1	Value	3445.6	<1.9	<4.2	<2.2	<1.7	<2.1	<2.1	5.3	<1.7	<6.5	<3	2.1
	Normal Range	175.3 - 858.2	<1.9	<4.2	<2.2	<7.2	<2.1	<2.1	<2.8	<2.3	<6.7	<3	<2
2	Value	626	<5	<5	<5	<5	9	<5	<5	<5	<5	<5	<5
	Normal Range	<1,033	<6	<5	<5	<22	<12	<5	<18	<5	<36	<5	<5
3	Value	2363.7	<1.9	<4.2	<2.2	<1.7	<2.1	<2.1	3.1	<1.7	<6.5	<3	3
	Normal Range	175.3 - 858.2	<1.9	<4.2	<2.2	<7.2	<2.1	<2.1	<2.8	<2.3	<6.7	<3	<2
4	Value	25710	<5	<5	<5	<5	<5	<5	8	<5	17	478	4160	942
	Normal Range	<1,033	<6	<5	<5	<22	<12	<5	<18	<5	<36	<5	<5	89-540
5	Value	10940	6	9	19	73	37	<5	49	<5	91	8	13
	Normal Range	<1,033	<6	<5	<5	<22	<12	<5	<18	<5	<36	<5	<5
6	Value
	Normal Range
7	Value	1532	<5	<5	<5	<5	5	<5	<5	<5	<5	<5	11
	Normal Range	<1,033	<6	<5	<5	<22	<12	<5	<18	<5	<36	<5	<5
8	Value
	Normal Range
9	Value
	Normal Range
10	Value	5009
	Normal Range	334-3026
11	Value	2349.6	<1.9	<4.2	<2.2	2.8	<2.1	<2.1	8	<1.7	<6.5	<3	<2
	Normal Range	175.3-858.2	<1.9	<4.2	<2.2	<7.2	<2.1	<2.1	<2.8	<2.3	<6.7	<3	<2
12	Value	889	<5	<5	<5	<5	5	<5	<5	<5	<5	<5	<5
	Normal Range	<1,033	<6	<5	<5	<22	<12	<5	<18	<5	<36	<5	<5
13	Value	2461	<5	<5	<5	<5	5	<5	9	<5	156	<5	64	366
	Normal Range	<1,033	<6	<5	<5	<22	<12	<5	<18	<5	<36	<5	<5	89-540
14	Value	4443.2	3.3	<4.2	8.1	26.1	<2.1	4.7	11.4	<1.7	46	<3	9.1
	Normal Range	175.3 - 858.2	<1.9	<4.2	<2.2	<7.2	<2.1	<2.1	<2.8	<2.3	<6.7	<3	<2
15	Value
	Normal Range
16	Value
	Normal Range
17	Value		<2.5	54.5	<1.5	6.7	<6.5		2.4	<2.5	<2.5	59.1	10.9
	Normal Range		<2.5	0-6.5	<1.5	<3.5	<6.5		<2	<2.5	<2.5	<10	<3.5
18	Value
	Normal Range
19	Value
	Normal Range
Red font denotes value above range
