# Supplementary material for: Canakinumab for the treatment of autoinflammatory very early onset- inflammatory bowel disease
Source: Front Immunol. 2022 Sep 20;13:972114. doi: 10.3389/fimmu.2022.972114 (PMC9531243; doi:10.3389/fimmu.2022.972114)
Supplement: Supplementary file 3 [file Table_3.xlsx]

## Sheet: Sheet1
Supplementary Table 3: Three-month clinical response
	Baseline	3 Months	6 Months
Disease Activity
PUCAI	45 (25-65)	15 (5-60)b	15 (5-45)b
PCDAI	37.5 (27.5-55)	15 (0-62.5)	12.5 (5-20)a
Autoinflammatory Manifestations
Fever	19 (100)	2 (10.5)d	2 (10.5)d
Arthritis	6 (31.6)	0 (0)a	0 (0)a
Oral Ulcers	9 (47.4)	3 (15.8)a	2 (10.5)a
CRP	3.8 (<0.5-25.6)	0.7 (<0.5-7.1)b	0.5 (0.28-3.9)c
ESR	54 (4-130)	17.5 (<1-53)b	19 (<1-88)a
WBC	19.1 (7.2-29.5)	13 (5.9-23.7)b	11.2 (6.6-17.6)c
Biochemical Markers
Albumin	3.3 (1.6-4.6)	4 (2.6-4.7)	3.9 (2.8-4.8)a
HCT	31 (22.1-42)	37.5 (31.6-42.1)b	34.7 (28-40.3)b
Continuous data is presented as median (range) and categorical data as n (%):
a p<0.05		b p<0.01	c p<0.001	d p<0.0001
